# Supplementary material for: Screening durum wheat cultivars for resistance traits against the stem-base pathogen Fusarium graminearum
Source: PeerJ. 2025 Nov 13;13:e20105. doi: 10.7717/peerj.20105 (PMC12619947; doi:10.7717/peerj.20105)
Supplement: Supplemental Information 6 [file peerj-13-20105-s006.odt]

Cultivar
Strains
Sum
Severity FCR
Durasol
Fg4
18
3,000
Durasol
Fg4
18
3,000
Duragold
Fg4
18
3,000
Duragold
Fg4
18
3,000
Tamadur
Fg4
14
2,333
Tamadur
Fg4
18
3,000
Duranegra
Fg4
18
3,000
Duranegra
Fg4
7
1,167
Floradur
Fg4
18
3,000
Floradur
Fg4
18
3,000
Durasol
Fg 39
8
1,333
Durasol
Fg 39
12
2,000
Duragold
Fg 39
9
1,500
Duragold
Fg 39
9
1,500
Tamadur
Fg 39
8
1,333
Tamadur
Fg 39
8
1,333
Duranegra
Fg 39
6
1,000
Duranegra
Fg 39
10
1,667
Floradur
Fg 39
10
1,667
Floradur
Fg 39
6
1,000
Durasol
Fg 57
15
2,500
Durasol
Fg 57
12
2,000
Duragold
Fg 57
14
2,333
Duragold
Fg 57
10
1,667
Tamadur
Fg 57
12
2,000
Tamadur
Fg 57
12
2,000
Duranegra
Fg 57
16
2,667
Duranegra
Fg 57
9
1,500
Floradur
Fg 57
7
1,167
Floradur
Fg 57
9
1,500
Durasol
Fg 19
12
2,000
Durasol
Fg 19
8
1,333
Duragold
Fg 19
10
1,667
Duragold
Fg 19
14
2,333
Tamadur
Fg 19
6
1,000
Tamadur
Fg 19
4
0,667
Duranegra
Fg 19
10
1,667
Duranegra
Fg 19
11
1,833
Floradur
Fg 19
3
0,500
Floradur
Fg 19
2
0,333
Durasol
Fg 38
18
3,000
Durasol
Fg 38
18
3,000
Duragold
Fg 38
18
3,000
Duragold
Fg 38
16
2,667
Tamadur
Fg 38
17
2,833
Tamadur
Fg 38
17
2,833
Duranegra
Fg 38
17
2,833
Duranegra
Fg 38
17
2,833
Floradur
Fg 38
18
3,000
Floradur
Fg 38
18
3,000
Durasol
Control
6
1,000
Durasol
Control
5
0,833
Duragold
Control
6
1,000
Duragold
Control
7
1,167
Tamadur
Control
4
0,667
Tamadur
Control
5
0,833
Duranegra
Control
7
1,167
Duranegra
Control
8
1,333
Floradur
Control
14
2,333
Floradur
Control
3
0,500
