# Supplementary material for: Screening durum wheat cultivars for resistance traits against the stem-base pathogen Fusarium graminearum
Source: PeerJ. 2025 Nov 13;13:e20105. doi: 10.7717/peerj.20105 (PMC12619947; doi:10.7717/peerj.20105)
Supplement: Supplemental Information 7 [file peerj-13-20105-s007.odt]

Cultivar (Location)
FCR prevalence
FCR severity
Eyespot prevalence
Eyespot severity
Auradur (2)
52
1.5
30
1.4
Auradur (2)
49
2.1
29
1.5
Auradur (2)
51
1.1
31
1.3
Tempodur (12)
58
1.93
16
1.37
Tempodur (12)
59
1.8
15
1.36
Tempodur (12)
56
1.7
17
1.35
Wintergold (12)
20
1.8
24
1.17
Wintergold (12)
19
1.7
25
1.16
Wintergold (12)
17
1.6
23
1.18
Tamadur (12)
16
1
8
1.25
Tamadur (12)
13
0.9
7
1.2
Tamadur (12)
17
0.99
7
1.3
Elsadur (13)
38
1.47
18
1
Elsadur (13)
37
1.5
17
0.9
Elsadur (13)
36
1.4
24
0.89
Wintergold (12)
18
1
36
1.05
Wintergold (12)
17
0.9
34
0.9
Wintergold (12)
28
0.97
32
0.89
Floradur (11)
34
1.59
4
1
Floradur (11)
21
1.5
3
0.9
Floradur (11)
33
1.3
5
0.89
Tamadur (12)
30
1.2
10
1
Tamadur (12)
29
1.1
9
0.9
Tamadur (12)
31
0.9
11
0.8
Duranegra (4)
28
1.86
0
0
Duranegra (4)
27
1.8
0
0
Duranegra (4)
26
1.78
0
0
Duranegra (5)
16
1
14
1
Duranegra (5)
15
0.9
13
0.9
Duranegra (5)
17
0.89
15
0.89
Pentadur (15)
36
1.55
10
1.2
Pentadur (15)
34
1.5
9
1.2
Pentadur (15)
35
1.4
11
0.9
Pentadur (16)
18
1.2
8
1
Pentadur (16)
17
1
7
0.9
Pentadur (16)
12
1.1
6
1.1
Duragold (3)
34
2.35
8
1.25
Duragold (3)
33
2.3
7
1.2
Duragold (3)
35
2.1
9
1.3
Spiradur (7)
54
2.26
2
2
Spiradur (7)
53
2.2
2
2
Spiradur (7)
52
2
1
1.9
Duranegra (6)
42
1.81
12
1.17
Duranegra (6)
40
1.8
11
1.16
Duranegra (6)
41
1.7
12
1.17
Duranegra (8)
38
1.79
4
1
Duranegra (8)
37
1.7
4
1
Duranegra (8)
34
1.8
3
0.9
Floradur (8)
44
1.59
8
1.25
Floradur (8)
44
1.6
7
1.2
Floradur (8)
43
1.7
8
1.3
Durasol (8)
26
2.31
16
1.5
Durasol (8)
25
2.3
14
1.4
Durasol (8)
24
2.1
14
1.3
Karmadur (14)
42
1.76
12
1.17
Karmadur (14)
40
1.77
10
1.16
Karmadur (14)
41
1.6
11
1.5
Duranegra (9)
66
2.3
8
1.25
Duranegra (9)
65
2.1
7
1.3
Duranegra (9)
64
2
8
1.2
Spiradur (16)
28
1.71
26
1.69
Spiradur (16)
27
1.7
25
1.6
Spiradur (16)
26
1.6
24
1.5
Spiradur (16)
24
1.17
4
1
Spiradur (16)
23
1.1
3
0.9
Spiradur (16)
22
1
4
1.1
Duranegra (10)
30
1.13
2
1
Duranegra (10)
29
1.1
2
0.9
Duranegra (10)
31
1.2
2
1
Tamadur (10)
62
1.58
62
1.1
Tamadur (10)
60
1.6
63
1
Tamadur (10)
62
1.5
61
0.9
