# Supplementary material for: Screening durum wheat cultivars for resistance traits against the stem-base pathogen Fusarium graminearum
Source: PeerJ. 2025 Nov 13;13:e20105. doi: 10.7717/peerj.20105 (PMC12619947; doi:10.7717/peerj.20105)
Supplement: Supplemental Information 8 [file peerj-13-20105-s008.odt]

Location
Cultivar
FCR prevalence
FCR severity
Eyespot prevalence
Eyespot severity
Sharp eyespot prevalence
Sharp eyespot severity
Bałcyny
Floradur
80.4
1.67
13
1
2.2
1
Bałcyny
Floradur
79.6
1.74
6.5
1
4.3
1
Bałcyny
Floradur
88.6
1.67
9.3
1
2.3
1
Bałcyny
Floradur
57.4
1.69
14.9
1
4.3
1
Bałcyny
Duranegra
94
1.89
0
0
0
0
Bałcyny
Duranegra
69.6
1.81
21.7
1.1
0
0
Bałcyny
Duranegra
78.7
1.68
8.5
1.25
2.1
1
Bałcyny
Duranegra
95.6
1.91
4.35
1
0
0
Bałcyny
Durasol
68.7
1.62
14.6
1
4.17
1
Bałcyny
Durasol
78
1.49
12
1.33
0
0
Bałcyny
Durasol
52.1
1.37
30.5
1.2
0
0
Bałcyny
Durasol
62
1.53
28
1.5
2
1
Bałcyny
Duragold
70.5
1.71
13.6
1.33
0
0
Bałcyny
Duragold
72
1.42
14
1.14
2
1
Bałcyny
Duragold
78.9
1.8
10.5
1.5
0
0
Bałcyny
Duragold
75.5
1.79
6.7
1
0
0
Bałcyny
Tamadur
78
1.74
10
1.2
2
1
Bałcyny
Tamadur
54.1
1.76
27
1
0
0
Bałcyny
Tamadur
48
1.88
22
1
6
1
Bałcyny
Tamadur
64
1.58
18
1.1
6
1
Bałcyny
Floradur
74
1.73
8
1.2
12
1
Bałcyny
Floradur
84
1.67
12
1.3
4
1
Bałcyny
Floradur
70
1.94
8.1
1
14.2
1.14
Bałcyny
Floradur
70.2
1.47
12.7
1
4.3
1
Bałcyny
Duranegra
74
1.84
14
1
2
1
Bałcyny
Duranegra
82
1.78
12
1
0
0
Bałcyny
Duranegra
86
1.9
6
1
2
1
Bałcyny
Duranegra
68
1.8
14
1.14
6
1
Bałcyny
Durasol
74
1.64
6
1
4
1
Bałcyny
Durasol
78
1.89
16
1.38
0
0
Bałcyny
Durasol
65.9
1.71
25.5
1.1
0
0
Bałcyny
Durasol
60
1.73
20
1.3
0
0
Bałcyny
Duragold
66
1.79
10
1.2
2
1
Bałcyny
Duragold
70
1.74
14
1
2
1
Bałcyny
Duragold
79.6
1.85
14.3
1
0
0
Bałcyny
Duragold
80
1.47
12
1.33
2
1
Bałcyny
Tamadur
68
1.58
18
1.2
2
1
Bałcyny
Tamadur
67.4
1.98
23.9
1
0
0
Bałcyny
Tamadur
82
1.66
14
1
0
0
Bałcyny
Tamadur
68
1.94
24
1.3
0
0
NK
Duranegra
56
1.53
8
1
0
0
NK
Duranegra
62.8
1.48
6.9
1.3
0
0
NK
Duranegra
68.2
1.72
4.5
1
0
0
NK
Duranegra
45
1.69
8
1.5
0
0
NK
Duranegra
50
1.54
13.6
1.17
0
0
NK
Durasol
50.9
1.26
5.7
1
0
0
NK
Durasol
56.6
1.58
15.1
1.13
0
0
NK
Durasol
76.7
1.83
20
1
0
0
NK
Durasol
56.6
1.7
15.1
1.13
0
0
NK
Durasol
75.4
1.57
12.2
1
0
0
NK
Duragold
58
1.66
8
1
0
0
NK
Duragold
54.7
1.28
13.2
1.14
0
0
NK
Duragold
68.1
1.65
2.1
1
0
0
NK
Duragold
73.9
1.65
6.5
1.33
0
0
NK
Duragold
92.4
1.79
1.9
1
0
0
NK
Duragold
76.4
1.41
1.96
1
0
0
NK
Tamadur
73.9
1.7
4.35
1
0
0
NK
Tamadur
82.6
1.51
20
1
0
0
NK
Tamadur
69.2
1.96
12.8
1
0
0
NK
Tamadur
59.4
2.15
25
1.13
0
0
NK
Tamadur
81.1
1.4
9.4
1
0
0
NK
Tamadur
62.8
1.57
8.51
1
0
0
NK
Floradur
73.1
1.32
9.6
1
0
0
NK
Floradur
74.4
1.5
11.6
1.17
0
0
NK
Floradur
69.2
1.78
10.3
1.5
0
0
NK
Floradur
52.8
1.95
13.9
1.2
0
0
Bałcyny
Duramonte
60
1.6
0
0
0
0
Bałcyny
Duramonte
60
1.5
4
1
0
0
Bałcyny
Duragold
72
1.38
0
0
0
0
Bałcyny
Duragold
36
1.55
0
0
0
0
Bałcyny
Tamadur
32
1.11
0
0
0
0
Bałcyny
Tamadur
39
1.33
0
0
0
0
Bałcyny
Floradur
63
1.25
0
0
0
0
Bałcyny
Floradur
40
1.3
0
0
0
0
Bałcyny
Duralis
60
1.47
0
0
0
0
Bałcyny
Duralis
36
1.11
0
0
0
0
Bałcyny
Duramant
43
1.2
0
0
0
0
Bałcyny
Duramant
68
1.53
0
0
0
0
Bałcyny
Duranegra
20
1.4
0
0
0
0
Bałcyny
Duranegra
44
1.45
0
0
0
0
Bałcyny
Durasol
57
1.25
0
0
0
0
Bałcyny
Durasol
23
1.2
0
0
0
0
Bałcyny
Duramonte
44
1.36
0
0
0
0
Bałcyny
Duramonte
24
1.2
0
0
0
0
Bałcyny
Duragold
76
1.65
0
0
0
0
Bałcyny
Duragold
48
1.5
0
0
0
0
Bałcyny
Tamadur
65
1.26
0
0
0
0
Bałcyny
Tamadur
40
1.2
0
0
0
0
Bałcyny
Floradur
40
1.2
0
0
0
0
Bałcyny
Floradur
29
1.6
5.8
1
0
0
Bałcyny
Duralis
40
1.33
4
1
0
0
Bałcyny
Duralis
48
1.3
0
0
0
0
Bałcyny
Duramant
84
1.5
4
1
0
0
Bałcyny
Duramant
72
1.4
0
0
0
0
Bałcyny
Duranegra
56
1.57
0
0
0
0
Bałcyny
Duranegra
68
1.35
0
0
0
0
Bałcyny
Durasol
28
1
4
2
0
0
Bałcyny
Durasol
37
1.28
0
0
0
0
NK
Duragold
31.25
1.6
14.6
1
0
0
NK
Duralis
65.31
1.5
4.01
2
0
0
NK
Floradur
69.04
1.21
9.52
1
0
0
NK
Duramant
38.23
1.61
2.91
1
0
0
NK
Tamadur
60
1.28
6.67
1
0
0
NK
Duranegra 
43.3
1.15
10
1
0
0
