# Supplementary material for: Screening durum wheat cultivars for resistance traits against the stem-base pathogen Fusarium graminearum
Source: PeerJ. 2025 Nov 13;13:e20105. doi: 10.7717/peerj.20105 (PMC12619947; doi:10.7717/peerj.20105)
Supplement: Supplemental Information 9 [file peerj-13-20105-s009.odt]

Cultivar
Percentage of healthy seedlings
Percentage of infected seedlings
Percentage of ungerminated kernels
Infection severity on seedlings*
Seedling height (cm)
Root length (cm)
 Tamadur
40
15
45
1
22.5
20.5
 Tamadur
40
20
40
2.2
18.3
18.4
 Tamadur
15
30
55
3
21
18
 Tamadur
30
35
35
2.7
15.3
20.3
 Floradur
40
15
45
1
24
21
 Floradur
45
15
40
1.6
18
21
 Floradur
15
20
65
2.3
50
21
 Floradur
10
15
75
3
19.5
21
 Duragold
20
15
65
1.25
21.8
21
 Duragold
25
20
55
1.25
16.3
14.5
 Duragold
40
20
40
2
20
20.8
 Duragold
10
35
55
2.3
13.3
17
 Duranegra
15
40
45
1.6
20.3
22.3
 Duranegra
15
25
60
2
19
20
 Duranegra
5
30
15
3
20
20
 Duranegra
15
40
45
3
14
20
 Durasol
20
30
50
3
17.8
19.3
 Durasol
25
35
40
2
16.5
19.8
 Durasol
45
25
30
1.7
20.6
20
 Durasol
35
25
40
2
18
20.5
 Tamadur
35
25
40
0.7
17.8
24.8
 Tamadur
0
40
60


 Tamadur
10
35
55
1
16
24
 Tamadur
15
40
45

16.3
14.3
 Floradur
45
15
40
2
17.5
21.5
 Floradur
40
15
45
1.6
22
21.5
 Floradur
45
35
20
2
21.5
22.5
 Floradur
30
20
50
1.8
21
25
 Duragold
55
10
35
1.5
17.8
24
 Duragold
15
30
55
2
15
20
 Duragold
20
25
55
2.5
17.5
21
 Duragold
15
25
60
3
18
21
 Duranegra
0
45
55


 Duranegra
25
30
45
2.4
19.8
22
 Duranegra
35
30
35
2
16.9
22.8
 Duranegra
15
50
35
1.7
15
21
 Durasol
20
30
50
1.3
19.5
21
 Durasol
15
30
55
3
19.3
20.7
 Durasol
20
35
45
2.3
18.3
19.2
 Durasol
10
35
55
1
17
18.5
 Tamadur
55
15
30
0
15
24.4
 Tamadur
40
15
45
0.8
14.2
24.4
 Tamadur
5
70
25
3
9
20
 Tamadur
30
45
25
2.4
16.8
23.3
 Floradur
10
65
25
1.5
6.5
16
 Floradur
55
5
40
1.6
13.8
23
 Floradur
40
40
20
0.8
14.2
23.2
 Floradur
20
0
80
0.25
10.5
22.75
 Duragold
65
25
10
1.6
13.2
23
 Duragold
40
40
20
1.8
13
24
 Duragold
70
20
40
1
13.2
20
 Duragold
50
45
5
1.7
14.4
24
 Duranegra
50
45
5
1.9
14.2
23.8
 Duranegra
20
65
20
3
13.2
24
 Duranegra
25
50
25
2.2
12.8
24.4
 Duranegra
15
75
10
2.3
13.3
24
 Durasol
40
30
30
2
13.8
23.8
 Durasol
30
25
45
1.3
14.4
23.4
 Durasol
15
50
35
2.7
11
23
 Durasol
25
70
5
2.2
12.4
23.6
