# Supplementary material for: Screening durum wheat cultivars for resistance traits against the stem-base pathogen Fusarium graminearum
Source: PeerJ. 2025 Nov 13;13:e20105. doi: 10.7717/peerj.20105 (PMC12619947; doi:10.7717/peerj.20105)
Supplement: Supplemental Information 10 [file peerj-13-20105-s010.odt]

Treatment
Cultivar
NDVI
Control
 Tamadur
0.521
Control
 Tamadur
0.5683
Control
 Tamadur
0.505
Control
 Tamadur
0.399
Control
 Tamadur
0.4751
Control
 Tamadur
0.5166
Control
 Tamadur
0.5156
Control
 Tamadur
0.4665
Control
 Floradur
0.4498
Control
 Floradur
0.5847
Control
 Floradur
0.4507
Control
 Floradur
0.5658
Control
 Floradur
0.3875
Control
 Floradur
0.3875
Control
 Floradur
0.5416
Control
 Floradur
0.4914
Control
 Duragold
0.5063
Control
 Duragold
0.3796
Control
 Duragold
0.5972
Control
 Duragold
0.6103
Control
 Duragold
0.5168
Control
 Duragold
0.6086
Control
 Duragold
0.5261
Control
 Duragold
0.5581
Control
 Duranegra
0.5685
Control
 Duranegra
0.5045
Control
 Duranegra
0.6137
Control
 Duranegra
0.6164
Control
 Duranegra
0.5702
Control
 Duranegra
0.6122
Control
 Duranegra
0.5904
Control
 Duranegra
0.5860
Control
 Durasol
0.5727
Control
 Durasol
0.4886
Control
 Durasol
0.5490
Control
 Durasol
0.5312
Control
 Durasol
0.4558
Control
 Durasol
0.5405
Control
 Durasol
0.4746
Control
 Durasol
0.5113
Control
 Tamadur
0.5155
Control
 Tamadur
0.5276
Control
 Tamadur
0.4448
Control
 Tamadur
0.2992
Control
 Tamadur
0.5401
Control
 Tamadur
0.5504
Control
 Tamadur
0.4814
Control
 Tamadur
0.4443
Control
 Floradur
0.5151
Control
 Floradur
0.5349
Control
 Floradur
0.4897
Control
 Floradur
0.5504
Control
 Floradur
0.591
Control
 Floradur
0.5447
Control
 Floradur
0.5272
Control
 Floradur
0.4918
Control
 Duragold
0.5548
Control
 Duragold
0.5969
Control
 Duragold
0.5686
Control
 Duragold
0.5553
Control
 Duragold
0.5239
Control
 Duragold
0.6291
Control
 Duragold
0.5301
Control
 Duragold
0.6001
Control
 Duranegra
0.4684
Control
 Duranegra
0.5700
Control
 Duranegra
0.5456
Control
 Duranegra
0.5573
Control
 Duranegra
0.6010
Control
 Duranegra
0.5715
Control
 Duranegra
0.5349
Control
 Duranegra
0.5168
Control
 Durasol
0.4567
Control
 Durasol
0.4428
Control
 Durasol
0.3671
Control
 Durasol
0.6217
Control
 Durasol
0.5574
Control
 Durasol
0.5938
Control
 Durasol
0.5132
Control
 Durasol
0.6003
Fung
 Tamadur
0.543
Fung
 Tamadur
0.2797
Fung
 Tamadur
0.4655
Fung
 Tamadur
0.3839
Fung
 Tamadur
0.4424
Fung
 Tamadur
0.4152
Fung
 Tamadur
0.4703
Fung
 Tamadur
0.4633
Fung
 Floradur
0.4163
Fung
 Floradur
0.5208
Fung
 Floradur
0.3623
Fung
 Floradur
0.4436
Fung
 Floradur
0.3875
Fung
 Floradur
0.506
Fung
 Floradur
0.3981
Fung
 Floradur
0.5522
Fung
 Duragold
0.3626
Fung
 Duragold
0.4286
Fung
 Duragold
0.5876
Fung
 Duragold
0.5763
Fung
 Duragold
0.4925
Fung
 Duragold
0.4744
Fung
 Duragold
0.4906
Fung
 Duragold
0.5006
Fung
 Duranegra
0.5172
Fung
 Duranegra
0.4545
Fung
 Duranegra
0.4794
Fung
 Duranegra
0.5516
Fung
 Duranegra
0.5567
Fung
 Duranegra
0.4371
Fung
 Duranegra
0.5344
Fung
 Duranegra
0.5093
Fung
 Durasol
0.4553
Fung
 Durasol
0.4462
Fung
 Durasol
0.3024
Fung
 Durasol
0.5487
Fung
 Durasol
0.3085
Fung
 Durasol
0.5619
Fung
 Durasol
0.3001
Fung
 Durasol
0.395
Fung
 Tamadur
0.5525
Fung
 Tamadur
0.5958
Fung
 Tamadur
0.5756
Fung
 Tamadur
0.4672
Fung
 Tamadur
0.1408
Fung
 Tamadur
0.2299
Fung
 Tamadur
0.5367
Fung
 Tamadur
0.4053
Fung
 Floradur
0.5329
Fung
 Floradur
0.4324
Fung
 Floradur
0.4505
Fung
 Floradur
0.461
Fung
 Floradur
0.3611
Fung
 Floradur
0.4779
Fung
 Floradur
0.4237
Fung
 Floradur
0.5111
Fung
 Duragold
0.5397
Fung
 Duragold
0.3617
Fung
 Duragold
0.3606
Fung
 Duragold
0.4981
Fung
 Duragold
0.3984
Fung
 Duragold
0.4445
Fung
 Duragold
0.4355
Fung
 Duragold
0.525
Fung
 Duranegra
0.4452
Fung
 Duranegra
0.4162
Fung
 Duranegra
0.4203
Fung
 Duranegra
0.4461
Fung
 Duranegra
0.5431
Fung
 Duranegra
0.5187
Fung
 Duranegra
0.3593
Fung
 Duranegra
0.5284
Fung
 Durasol
0.5003
Fung
 Durasol
0.5851
Fung
 Durasol
0.5171
Fung
 Durasol
0.5718
Fung
 Durasol
0.4409
Fung
 Durasol
0.4742
Fung
 Durasol
0.3524
Fung
 Durasol
0.5596
Biol
 Tamadur
0.5316
Biol
 Tamadur
0.5241
Biol
 Tamadur
0.4548
Biol
 Tamadur
0.5243
Biol
 Tamadur
0.4723
Biol
 Tamadur
0.4612
Biol
 Tamadur
0.5753
Biol
 Tamadur
0.6208
Biol
 Floradur
0.5282
Biol
 Floradur
0.5233
Biol
 Floradur
0.5563
Biol
 Floradur
0.4928
Biol
 Floradur
0.5943
Biol
 Floradur
0.5013
Biol
 Floradur
0.5782
Biol
 Floradur
0.6153
Biol
 Duragold
0.6025
Biol
 Duragold
0.5387
Biol
 Duragold
0.5596
Biol
 Duragold
0.6142
Biol
 Duragold
0.478
Biol
 Duragold
0.6338
Biol
 Duragold
0.5625
Biol
 Duragold
0.5637
Biol
 Duranegra
0.5791
Biol
 Duranegra
0.6401
Biol
 Duranegra
0.5188
Biol
 Duranegra
0.5966
Biol
 Duranegra
0.5015
Biol
 Duranegra
0.5915
Biol
 Duranegra
0.5953
Biol
 Duranegra
0.6420
Biol
 Durasol
0.5509
Biol
 Durasol
0.5346
Biol
 Durasol
0.5052
Biol
 Durasol
0.5895
Biol
 Durasol
0.5826
Biol
 Durasol
0.606
Biol
 Durasol
0.4910
Biol
 Durasol
0.5954
Biol
 Tamadur
0.5532
Biol
 Tamadur
0.5727
Biol
 Tamadur
0.4548
Biol
 Tamadur
0.5382
Biol
 Tamadur
0.555
Biol
 Tamadur
0.4884
Biol
 Tamadur
0.5225
Biol
 Tamadur
0.5385
Biol
 Floradur
0.6103
Biol
 Floradur
0.6222
Biol
 Floradur
0.5722
Biol
 Floradur
0.5864
Biol
 Floradur
0.5743
Biol
 Floradur
0.6097
Biol
 Floradur
0.5441
Biol
 Floradur
0.5162
Biol
 Duragold
0.5919
Biol
 Duragold
0.5848
Biol
 Duragold
0.5944
Biol
 Duragold
0.6216
Biol
 Duragold
0.5674
Biol
 Duragold
0.5919
Biol
 Duragold
0.5679
Biol
 Duragold
0.5852
Biol
 Duranegra
0.5265
Biol
 Duranegra
0.6059
Biol
 Duranegra
0.5996
Biol
 Duranegra
0.5850
Biol
 Duranegra
0.6474
Biol
 Duranegra
0.5815
Biol
 Duranegra
0.6343
Biol
 Duranegra
0.6092
Biol
 Durasol
0.4767
Biol
 Durasol
0.5863
Biol
 Durasol
0.4841
Biol
 Durasol
0.5293
Biol
 Durasol
0.5555
Biol
 Durasol
0.6113
Biol
 Durasol
0.4998
Biol
 Durasol
0.4825
